# Supplementary material for: Metformin improves diastolic function in an HFpEF-like mouse model by increasing titin compliance
Source: J Gen Physiol. 2019 Jan 7;151(1):42–52. doi: 10.1085/jgp.201812259 (PMC6314384; doi:10.1085/jgp.201812259)
Supplement: Tables S1-S3 (XLS) [file JGP_201812259_TableS1.xlsx]

## Sheet: Table 1, 2, and 3
TABLE 1	Sham	Sham	TAC/DOCA	TAC/DOCA
	No metformin	+metformin	No metformin	+metformin
N	9	9	10	8
Heart Rate (BPM)	521 ± 16	520 ± 11	536 ± 21	522 ± 9
Volume;s (uL)	37.3 ± 3.8	33.2 ± 3.5	50.0 ± 7.7	50.1 ± 6.7
Volume;d (uL)	75.4 ± 4.7	73.1 ± 4.0	92.8 ± 7.5	92.1 ± 8.2
Stroke Volume (uL)	38.1 ± 2.0	39.9 ± 2.2	42.8 ± 2.2	42.0 ± 3.2
Ejection Fraction (%)	51.4 ± 2.8	55.6 ± 3.8	48.4 ± 3.9	46.6 ± 3.3
Fractional Shortening (%)	26.2 ± 1.7	29.1 ± 2.7	24.6 ± 2.3	23.4 ± 2.0
Cardiac Output (mL/min)	19.8 ± 1.1	20.8 ± 1.4	23.0 ± 1.6	21.9 ± 1.8
LVID;d (mm)	4.10 ± 0.12	4.05 ± 0.09	4.44 ± 0.13	4.42 ± 0.17
WT;d (mm)	0.86 ± 0.03	0.83 ± 0.03	1.12 ± 0.07 **	1.14 ± 0.03 **
Eccentricity	4.8 ± 0.2	4.9 ± 0.2	4.1 ± 0.2 *	3.9 ± 0.2 *
LA (mm)	2.12 ± 0.06	2.15 ± 0.10	2.67 ± 0.14 **	2.39 ± 0.11
a' (mm/s)	25.5 ± 1.5	24.1 ± 1.5	25.3 ± 2.7	26.6 ± 1.5
e' (mm/s)	18.1 ± 0.8	16.6 ± 1.1	13.4 ± 1.1 *	20.0 ± 1.8 ##
MV A (mm/s)	599.5 ± 18.7	568.8 ± 44.2	383.8 ± 82.6 *	536.0 ± 46.4
MV E (mm/s)	735.9 ± 18.3	694.2 ± 14.4	906.7 ± 71.3 *	772.3 ± 32.6
E/A	1.2 ± 0.0	1.3 ± 0.1	3.2 ± 0.6 **	1.5 ± 0.2 ##
E/e'	41.0 ± 1.2	43.0 ± 3.1	69.9 ± 6.6 **	43.1 ± 7.9 ##
MV Decel (ms)	30.2 ± 0.9	27.3 ± 1.1	23.5 ± 1.7 **	25.9 ± 1.1
Pressure-Volume Analysis:
N	9	8	9	8
HR (bpm)	500 ± 13	530 ± 12	501 ± 16	492 ± 16
ESP (mmHg)	101 ± 8	96 ± 2	132 ± 9 **	130 ± 6 **
EDP (mmHg)	4.1 ± 0.5	3.6 ± 0.5	8.1 ± 1.6 *	5.0 ± 1.0 #
dP/dt max (mmHg/sec)	9196 ± 575	9845 ± 379	8659 ± 585	8146 ± 454
dP/dt min (mmHg/sec)	-8693 ± 605	-9179 ± 299	-8659 ± 662	-8857 ± 804
ESV (uL)	32.6 ± 5.7	29.7 ± 2.8	43.7 ± 4.6	42.3 ± 6.1
EDV (uL)	65.2 ± 6.8	68.3 ± 4.2	80.4 ± 5.3	79.5 ± 7.0
SV (uL)	32.6 ± 2.8	38.6 ± 2.6	36.7 ± 2.9	37.1 ± 4.1
CO (ml/min)	16.4 ± 1.6	20.4 ± 1.3	18.5 ± 1.7	18.1 ± 1.9
EF (%)	51.9 ± 3.8	56.8 ± 2.4	48.7 ± 3.0	48.3 ± 5.3
SW (mJoules)	0.48 ± 0.07	0.52 ± 0.03	0.62 ± 0.04	0.60 ± 0.05
Ea (mmHg/uL)	3.17 ± 0.21	2.59 ± 0.20	3.89 ± 0.52	3.87 ± 0.53
EDPVR (β)	0.014 ± 0.001	0.019 ± 0.003	0.051 ± 0.007 ****	0.027 ± 0.003 ##
Τlogistic (msec)	12.5 ± 0.6	10.8 ± 0.4	15.0 ± 1.7	13.1 ± 0.4
ESPVR (Ees)	4.7 ± 0.5	4.9 ± 0.7	4.1 ± 0.5	5.1 ± 0.5
V0 (µL)	4.1 ± 3.0	3.8 ± 3.3	11.9 ± 3.8	15.7 ± 7.7
PRSW (mmHg)	99.4 ± 8.8	101.2 ± 3.6	108.7 ± 9.1	116.8 ± 10.7
TABLE 2	WT	WT	N2B KO	N2B KO
	-metformin	+metformin	-metformin	+metformin
N	4	5	7	7
Heart Rate (BPM)	554 ± 16	556 ± 5	548 ± 9	559 ± 16
Volume;s (uL)	22.1 ± 5.1	24.9 ± 4.3	23.7 ± 1.5	21.2 ± 1.9
Volume;d (uL)	50.6 ± 5.6	62.4 ± 6.4	56.0 ± 2.2	53.8 ± 1.5
Stroke Volume (uL)	28.6 ± 2.0	37.5 ± 2.4	32.4 ± 1.6	32.6 ± 1.4
Ejection Fraction (%)	57.9 ± 5.0	61.3 ± 3.4	57.8 ± 2.0	60.8 ± 3.0
Fractional Shortening (%)	30.2 ± 3.2	32.6 ± 2.3	29.9 ± 1.3	32.1 ± 2.2
Cardiac Output (mL/min)	15.9 ± 1.5	20.8 ± 1.2	17.7 ± 0.8	18.1 ± 0.5
LVID;d (mm)	3.50 ± 0.17	3.74 ± 0.19	3.61 ± 0.06	3.58 ± 0.05
WT;d (mm)	0.77 ± 0.04	0.89 ± 0.04	0.78 ± 0.02	0.85 ± 0.02
Eccentricity (LVID;d/WT;d)	4.6 ± 0.2	4.3 ± 0.4	4.6 ± 0.1	4.3 ± 0.2
LA (mm)	2.08 ± 0.10	2.07 ± 0.11	2.35 ± 0.05	2.32 ± 0.09
a' (mm/s)	24.0 ± 4.1	29.2 ± 2.5	19.0 ± 0.7	21.5 ± 1.2
e' (mm/s)	19.4 ± 3.4	23.1 ± 1.5	26.3 ± 1.6	26.7 ± 1.0
MV A (mm/s)	637.9 ± 74.2	757.9 ± 66.4	294.3 ± 20.1	363.8 ± 20.9
MV E (mm/s)	775.2 ± 62.5	903.6 ± 53.1	828.8 ± 33.4	899.3 ± 23.3
E/A	1.2 ± 0.1	1.2 ± 0.0	2.9 ± 0.1 ****	2.5 ± 0.1 ****
E/e'	38.8 ± 3.6	39.3 ± 2.6	32.2 ± 2.3	34.0 ± 1.3
MV Decel (ms)	24.2 ± 1.7	26.3 ± 0.8	21.2 ± 0.8 *	20.8 ± 1.0 ##
TABLE 3	Sham	TAC	TAC
	-metformin	- metformin	+ metformin
N	4	7	6
Heart Rate (BPM)	517 ± 11	518 ± 6	494 ± 4
Volume;s (uL)	26.6 ± 1.6	23.6 ± 0.9	21.9 ± 0.5*
Volume;d (uL)	63.4 ± 2.3	56.6 ± 1.0	55.1 ± 0.6*
Stroke Volume (uL)	36.8 ± 1.0	33.0 ± 0.8	33.2 ± 0.8
Ejection Fraction (%)	58.4 ± 1.3	58.5 ± 1.2	60.2 ± 1.0
Fractional Shortening (%)	30.4 ± 0.9	30.6 ± 0.9	31.7 ± 0.7
Cardiac Output (mL/min)	18.6 ± 0.7	17.1 ± 0.4	16.5 ± 0.5
LVID;d (mm)	3.79 ± 0.07	3.64 ± 0.03	3.63 ± 0.02
WT;d (mm)	0.76 ± 0.01	0.91 ± 0.01	0.85 ± 0.01
Eccentricity	5.0 ± 0.1	4.0 ± 0.0	4.3 ± 0.0
LA (mm)	2.3 ± 0.0	2.6 ± 0.1	2.6 ± 0.0
a' (mm/s)	21.3 ± 1.5	19.4 ± 0.9	18.8 ± 0.7
e' (mm/s)	19.1 ± 0.6	20.0 ± 0.7	23.2 ± 0.5
MV A (mm/s)	574 ± 15	373 ± 19	366 ± 14
MV E (mm/s)	689 ± 10	842 ± 22	952 ± 35
E/A	1.2 ± 0.0	2.6 ± 0.2	2.8 ± 0.1
E/e'	-36.4 ± 1.0	-43.5 ± 1.3	-41.3 ± 1.5
MV Decel (ms)	25.5 ± 0.4	24.8 ± 0.5	22.8 ± 0.6
Pressure-Volume Analysis:
N	4	4	4
HR (bpm)	501 ± 17	489 ± 27	476 ± 8
ESP (mmHg)	90 ± 4	81 ± 2	90 ± 1
EDP (mmHg)	7.3 ± 0.7	6.4 ± 0.4	9.8 ± 1.0
dP/dt max (mmHg/sec)	9774 ± 901	9071 ± 638	9113 ± 313
dP/dt min (mmHg/sec)	-9737 ± 827	-8392 ± 273	-8916 ± 198
ESV (uL)	28.7 ± 5.8	15.6 ± 2.7	24.8 ± 2.1
EDV (uL)	62.7 ± 8.1	47.8 ± 3.3	59.2 ± 2.0
SV (uL)	34.0 ± 2.7	32.2 ± 1.4	34.4 ± 0.2
CO (ml/min)	17.0 ± 1.3	15.7 ± 1.2	15.7 ± 0.3
EF (%)	55.4 ± 3.4	67.9 ± 3.7	58.3 ± 2.2
SW (mJoules)	0.40 ± 0.01	0.33 ± 0.02*	0.41 ± 0.01#
Ea (mmHg/uL)	2.72 ± 0.30	2.54 ± 0.12	2.61 ± 0.03
EDPVR (β)	0.071 ± 0.002	0.111 ± 0.013*	0.102 ± 0.012
Τlogistic (msec)	10.3 ± 0.8	12.3 ± 0.7	12.2 ± 0.3
ESPVR (Ees)	4.1 ± 0.3	4.7 ± 0.3	4.2 ± 0.6
V0 (µL)	7.9 ± 6.9	1.7 ± 4.0	2.4 ± 0.4

## Sheet: Sheet2
	WT	WT	N2B KO	N2B KO
	-metformin	+metformin	-metformin	+metformin
N	4	5	7	7
Heart Rate (BPM)	554 ± 16	556 ± 5	548 ± 9	559 ± 16
Volume;s (uL)	22.1 ± 5.1	24.9 ± 4.3	23.7 ± 1.5	21.2 ± 1.9
Volume;d (uL)	50.6 ± 5.6	62.4 ± 6.4	56.0 ± 2.2	53.8 ± 1.5
Stroke Volume (uL)	28.6 ± 2.0	37.5 ± 2.4	32.4 ± 1.6	32.6 ± 1.4
Ejection Fraction (%)	57.9 ± 5.0	61.3 ± 3.4	57.8 ± 2.0	60.8 ± 3.0
Fractional Shortening (%)	30.2 ± 3.2	32.6 ± 2.3	29.9 ± 1.3	32.1 ± 2.2
Cardiac Output (mL/min)	15.9 ± 1.5	20.8 ± 1.2	17.7 ± 0.8	18.1 ± 0.5
LVID;d (mm)	3.50 ± 0.17	3.74 ± 0.19	3.61 ± 0.06	3.58 ± 0.05
WT;d (mm)	0.77 ± 0.04	0.89 ± 0.04	0.78 ± 0.02	0.85 ± 0.02
Eccentricity (LVID;d/WT;d)	4.6 ± 0.2	4.3 ± 0.4	4.6 ± 0.1	4.3 ± 0.2
LA (mm)	2.08 ± 0.10	2.07 ± 0.11	2.35 ± 0.05	2.32 ± 0.09
a' (mm/s)	24.0 ± 4.1	29.2 ± 2.5	19.0 ± 0.7	21.5 ± 1.2
e' (mm/s)	19.4 ± 3.4	23.1 ± 1.5	26.3 ± 1.6	26.7 ± 1.0
MV A (mm/s)	637.9 ± 74.2	757.9 ± 66.4	294.3 ± 20.1	363.8 ± 20.9
MV E (mm/s)	775.2 ± 62.5	903.6 ± 53.1	828.8 ± 33.4	899.3 ± 23.3
E/A	1.2 ± 0.1	1.2 ± 0.0	2.9 ± 0.1 ****	2.5 ± 0.1 ****
E/e'	38.8 ± 3.6	39.3 ± 2.6	32.2 ± 2.3	34.0 ± 1.3
MV Decel (ms)	24.2 ± 1.7	26.3 ± 0.8	21.2 ± 0.8 *	20.8 ± 1.0 ##
